# Supplementary material for: Potential Mechanisms of MAP Kinase JNK’s Involvement in Modulating Cancer Cell Fate in a Cisplatin Concentration-Dependent Manner
Source: Pharmaceuticals (Basel). 2026 Mar 20;19(3):509. doi: 10.3390/ph19030509 (PMC13028654; doi:10.3390/ph19030509)
Supplement: Supplementary file 1 [file pharmaceuticals-19-00509-s001.zip]

Archive with 1 entries (1 files):
- pharmaceuticals-4179448-supplementary.pdf
